# Supplementary material for: Impact of combined exercise on blood DNA methylation and physical health in older women with obesity
Source: PLoS One. 2024 Dec 16;19(12):e0315250. doi: 10.1371/journal.pone.0315250 (PMC11649090; doi:10.1371/journal.pone.0315250)
Supplement: S3 Table — (XLSX) [file pone.0315250.s007.xlsx]

## Sheet: Sheet1
S3 Table. Probe IDs for protein EpiScore.
ProbeID
cg00376553
cg13051700
cg19946085
cg04398983
cg21176130
cg20077343
cg02774542
cg15521792
cg10432987
cg15831060
cg12538435
cg08363339
cg24540710
cg21587837
cg14978307
cg11827998
cg20315951
cg03646189
cg20428033
cg18315834
cg03738384
cg15694127
cg14236957
cg01049205
cg10750464
cg12437873
cg19148440
cg03466198
cg12651044
cg13735453
cg26418147
cg24611351
cg06059056
cg06223736
cg06148468
cg17586885
cg10364115
cg03149699
cg14361526
cg27190967
cg19446790
cg22205276
cg12332083
cg18779601
cg15235798
cg27115863
cg24827726
cg07595346
cg06855983
cg22481535
cg07357157
cg03616722
cg26008007
cg00166216
cg18853935
cg14330293
cg25320115
cg10319629
cg24173182
cg27089768
cg18539461
cg09604333
cg03606898
cg21322436
cg12850379
cg17491548
cg17908602
cg07904900
cg20396385
cg07517040
cg04086445
cg22865720
cg20854025
cg10752315
cg17642426
cg20964064
cg13617776
cg14712058
cg13620051
cg09451427
cg22746421
cg17485681
cg07070043
cg23730436
cg24009074
cg00622375
cg25938735
cg00447970
cg04484334
cg20156080
cg16057915
cg08065963
cg27569300
cg09580592
cg09432590
cg06662140
cg08819022
cg13794588
cg05595088
cg23405152
cg11018337
cg26355072
cg26502666
cg22635008
cg01018002
cg24643922
cg14194875
cg21239901
cg20017761
cg06420834
cg19770748
cg09776718
cg02811067
cg05516505
cg22367886
cg15773744
cg00583426
cg19865525
cg21684828
cg18075691
cg13053914
cg20718214
cg14170999
cg10631284
cg12757684
cg04804648
cg15160709
cg14964327
cg26516004
cg17508302
cg15750986
cg23606718
cg19519737
cg10426084
cg17414900
cg10502244
cg10035988
cg17068236
cg14179389
cg02025737
cg03996398
cg24847829
cg00849435
cg19597498
cg09097345
cg23601030
cg14559147
cg03306486
cg24480012
cg06802565
cg22452230
cg24002213
cg27567587
cg24612420
cg07774964
cg13725899
cg06516445
cg20253855
cg03043665
cg08870587
cg08079266
cg24564096
cg16389456
cg19211880
cg01795776
cg26033520
cg21803245
cg15067806
cg14350176
cg24246705
cg25006249
cg02928644
cg14728380
cg06686709
cg10393598
cg15090440
cg19895882
cg10755899
cg12080791
cg09975683
cg11301492
cg22669566
cg24369728
cg13661519
cg17497172
cg14094646
cg15607387
cg26347746
cg10506497
cg19863411
cg15764593
cg17989428
cg12745203
cg24545961
cg10409248
cg03074663
cg25019648
cg04540442
cg09965384
cg24391982
cg13694435
cg18758585
cg04468081
cg12945194
cg00808935
cg26913977
cg05058758
cg04191989
cg02754722
cg07949597
cg17090968
cg13692456
cg15462970
cg16655778
cg24213508
cg09359017
cg04413644
cg23350106
cg22382836
cg04904318
cg17419731
cg27417294
cg15518923
cg03951603
cg21020089
cg14578009
cg10426464
cg01937601
cg09914675
cg19827875
cg14131536
cg05313794
cg09652086
cg05575921
cg23351954
cg15949805
cg20793665
cg10104252
cg05898618
cg01620164
cg26282792
cg04392284
cg26902127
cg17768768
cg24517323
cg25140531
cg17823321
cg06758350
cg10143416
cg25543755
cg26839512
cg25800500
cg03359964
cg01503881
cg09424348
cg18684041
cg26517679
cg20821566
cg03344031
cg07962338
cg17112155
cg06982805
cg02483735
cg27328431
cg26099164
cg23615741
cg25535047
cg09692396
cg07323141
cg26394282
cg15909132
cg14689595
cg05085169
cg03899054
cg02459042
cg10833066
cg04983142
cg08395793
cg24261754
cg26503877
cg18615457
cg15847996
cg03651613
cg12187807
cg04306069
cg23560546
cg22995042
cg14078235
cg14033514
cg08411068
cg06287775
cg14848077
cg21495139
cg10543947
cg19887178
cg05033333
cg18759743
cg00897404
cg19256474
cg25780434
cg04997273
cg25360929
cg05350800
cg03976543
cg06701529
cg13500029
cg09290735
cg20687482
cg02344868
cg08376310
cg27043159
cg25147604
cg00584000
cg16937778
cg14466863
cg06644428
cg13793145
cg08994060
cg02632890
cg04134399
cg13667389
cg09479241
cg14787758
cg08174504
cg21052766
cg12456799
cg16580935
cg24428877
cg15138339
cg26836171
cg07523741
cg14250560
cg14573833
cg02046143
cg16898124
cg16398761
cg23692193
cg21628794
cg15124303
cg12704673
cg08836375
cg26775087
cg20012848
cg27576485
cg10072464
cg20375320
cg00347563
cg18007837
cg05502081
cg14987048
cg17124478
cg05377587
cg11268983
cg12178578
cg08104563
cg04678713
cg12770414
cg22257786
cg15576517
cg11631271
cg26542214
cg08540945
cg26612409
cg00848480
cg09341154
cg22015277
cg01933695
cg04651583
cg15361291
cg07366506
cg07109490
cg02847185
cg11988591
cg01062937
cg07219955
cg19854213
cg05876635
cg24519533
cg05756029
cg22872778
cg21935981
cg09207578
cg25623721
cg03069736
cg13351143
cg05189291
cg22172115
cg26456563
cg04522045
cg07069089
cg21884064
cg15587955
cg16127683
cg21130861
cg23091255
cg18129805
cg13225750
cg19613400
cg22708738
cg04842472
cg20257821
cg08080174
cg02707176
cg19349369
cg03243895
cg00853687
cg25013095
cg16697775
cg25439655
cg03345116
cg11802765
cg07931411
cg20456258
cg02298956
cg23467747
cg01616956
cg03877680
cg20592017
cg09754272
cg27222803
cg07686916
cg17287155
cg27497751
cg09672440
cg15020732
cg01435643
cg17641566
cg10438391
cg02058628
cg00697672
cg15885953
cg21567504
cg22904711
cg01074657
cg16701914
cg06363968
cg23503796
cg13639936
cg20959907
cg24429337
cg08313880
cg13041683
cg11453343
cg19453488
cg17263974
cg05839365
cg21876001
cg14660539
cg08274637
cg00467244
cg23100081
cg17154092
cg20290983
cg12712184
cg09183840
cg23305365
cg10386659
cg16307866
cg09357276
cg11745092
cg07469402
cg13914990
cg03527802
cg27176628
cg08746254
cg10700424
cg14970695
cg06423425
cg10549986
cg01077609
cg00994936
cg08639948
cg15866213
cg21566513
cg00290607
cg01816768
cg15037541
cg07942273
cg11270656
cg17159699
cg23332900
cg09919727
cg23016080
cg13622450
cg17739555
cg24571086
cg18004262
cg20273485
cg08447324
cg04176585
cg26662007
cg19508967
cg02567981
cg19328828
cg08374890
cg11580493
cg01777861
cg24780865
cg23995914
cg00929860
cg05722148
cg04027548
cg11537406
cg06493334
cg12477533
cg03897456
cg07215298
cg02331910
cg20402783
cg02267698
cg16921285
cg26245667
cg27292818
cg15002761
cg05277165
cg10022702
cg10927968
cg01458062
cg05919561
cg07077459
cg27306038
cg00378510
cg03025830
cg09820716
cg23979631
cg04220922
cg14032732
cg21154793
cg22091609
cg02613418
cg12216054
cg09496273
cg02337614
cg10941445
cg22416596
cg14625731
cg00559635
cg08317834
cg11694119
cg11315449
cg09664479
cg07978099
cg10071690
cg21268770
cg18005337
cg22351833
cg14127188
cg02031423
cg01520402
cg24349631
cg13700939
cg03985801
cg11347311
cg05804170
cg26041493
cg11162249
cg01736243
cg00799631
cg04872675
cg16453901
cg08806184
cg16269733
cg12394168
cg26066277
cg12600418
cg14161454
cg04218760
cg14505161
cg00293626
cg12909559
cg24788483
cg02206767
cg06512974
cg05744675
cg11051055
cg27396655
cg00661947
cg18630580
cg24748746
cg07318204
cg23079012
cg15970375
cg25751198
cg17591741
cg10090414
cg16419235
cg27563174
cg22521333
cg05601917
cg07760269
cg00585474
cg16993582
cg10008970
cg20060185
cg16204818
cg22822893
cg00338928
cg17315500
cg17662369
cg07346648
cg17978425
cg04164838
cg05780543
cg09636302
cg16240060
cg04232649
cg11638966
cg05852477
cg16284674
cg17546721
cg16743273
cg10592478
cg05768922
cg07537917
cg22078869
cg07584066
cg20792208
cg09132473
cg14414971
cg18752987
cg26921611
cg04661001
cg17024258
cg08666915
cg07933378
cg04453124
cg05926784
cg10824187
cg18050634
cg12292213
cg08086906
cg17649599
cg25732961
cg01054110
cg19513940
cg26517831
cg02001279
cg25115993
cg00271522
cg17150306
cg00650795
cg20679271
cg02365514
cg16294325
cg07201996
cg13523713
cg06335918
cg24865495
cg14950193
cg11717597
cg21688209
cg04636402
cg12658897
cg20152539
cg01055824
cg25106322
cg21726593
cg11540553
cg19224713
cg04726869
cg11145772
cg00497554
cg16920191
cg01667133
cg16728516
cg14702231
cg13809095
cg25023043
cg23867718
cg09788416
cg27314669
cg17746570
cg26203136
cg23418671
cg03765692
cg11657043
cg12371169
cg07146104
cg22233844
cg06534208
cg14754713
cg11704876
cg01975495
cg15090036
cg26918756
cg13937905
cg01219048
cg03327570
cg22911477
cg16302655
cg04953552
cg24577933
cg22365240
cg21568145
cg22225207
cg14157435
cg15574924
cg19359333
cg01598421
cg26971585
cg11772661
cg14005211
cg24913868
cg25134909
cg01251360
cg09648091
cg11414267
cg01008263
cg25500196
cg23510258
cg13399544
cg05946118
cg24859945
cg16071219
cg15650209
cg00960373
cg05496738
cg02403541
cg00950381
cg08015704
cg02371401
cg01081346
cg20711828
cg25731074
cg19248367
cg15544596
cg27406983
cg21557875
cg07059783
cg22521356
cg04874782
cg08082792
cg14170545
cg24617313
cg22017213
cg18155226
cg18223453
cg07248223
cg05119290
cg18004701
cg04739306
cg15860235
cg25993216
cg16117554
cg24169820
cg00994804
cg08466269
cg17031607
cg14708990
cg03440556
cg23853026
cg17066943
cg00202454
cg05543456
cg26309929
cg13044675
cg19912427
cg13560072
cg11902641
cg17163168
cg25777212
cg18375860
cg03236137
cg01072076
cg08357827
cg07104958
cg21715431
cg03366574
cg15092239
cg17051704
cg21354781
cg00489795
cg18468088
cg02589233
cg26053697
cg12138780
cg27172745
cg25870420
cg07893512
cg00430888
cg06009267
cg06475503
cg01054478
cg01139016
cg03771840
cg01756461
cg08284593
cg14846292
cg15488009
cg04419610
cg04235519
cg24940370
cg05332525
cg18145047
cg08330435
cg01579765
cg08033031
cg20811236
cg19603885
cg15212369
cg09066883
cg24070213
cg00612905
cg06164059
cg17154935
cg27619353
cg24537348
cg06631222
cg15429214
cg20689647
cg09016968
cg15883094
cg00601350
cg26057754
cg14196211
cg06137123
cg01320491
cg16709904
cg26456554
cg18647449
cg23630878
cg05415285
cg12126786
cg23972409
cg08017326
cg12477880
cg21167269
cg00087067
cg18153977
cg04816311
cg00296005
cg20037507
cg17782954
cg14486372
cg21763598
cg25513610
cg14976442
cg07310677
cg04455646
cg13883671
cg01639032
cg02713801
cg06106242
cg01117452
cg15726025
cg02016130
cg10820084
cg08714407
cg12658720
cg11082362
cg25078444
cg17730048
cg11708495
cg18538958
cg08737094
cg27106643
cg19102621
cg16201762
cg07137955
cg05797770
cg18995788
cg15416179
cg27463181
cg07356130
cg06523224
cg17372758
cg16208084
cg02237629
cg07012886
cg15971496
cg25145905
cg10573386
cg06842989
cg02563952
cg27530704
cg10271272
cg15656813
cg02415779
cg14483667
cg19711530
cg23621631
cg23889772
cg22159421
cg22995959
cg01199327
cg13173415
cg14224203
cg02152233
cg19047660
cg00701514
cg00301762
cg27219841
cg03982831
cg17473794
cg16595261
cg12134716
cg08563994
cg04149172
cg10819350
cg04800816
cg23182840
cg20450507
cg02346342
cg14567287
cg13221899
cg15611336
cg07573872
cg05655953
cg10835423
cg26712763
cg26917665
cg06942637
cg10747118
cg14759277
cg24011637
cg13847724
cg26690034
cg02311374
cg00758881
cg04271289
cg19863595
cg25010788
cg04612667
cg07461772
cg05720891
cg19850024
cg04790923
cg21163347
cg04875128
cg08854185
cg22381454
cg13520532
cg13756768
cg07134632
cg12591491
cg15423357
cg10421188
cg26522297
cg06088918
cg02097604
cg12595026
cg07894334
cg23159704
cg22745354
cg22987448
cg26744079
cg23358710
cg23162960
cg06022942
cg14285937
cg00976797
cg13837295
cg19893929
cg13498289
cg02119938
cg17721355
cg17846100
cg10702645
cg26537098
cg02716317
cg20148850
cg10208269
cg13008301
cg02355868
cg18697348
cg24512097
cg23053506
cg20710266
cg04851639
cg04645034
cg24405700
cg27309702
cg08517131
cg25622896
cg07687766
cg18311678
cg05265884
cg01518225
cg13850063
cg23466060
cg05620980
cg08686311
cg20689730
cg02459416
cg23737927
cg00449767
cg11900509
cg07472943
cg03423767
cg20636351
cg23361708
cg18051461
cg02991085
cg13414444
cg12500951
cg07178550
cg04136748
cg01101459
cg04386759
cg09567511
cg03127558
cg18996808
cg22612448
cg08398005
cg16019898
cg10474597
cg07218647
cg20479774
cg01225779
cg17569438
cg02286717
cg22978087
cg24549659
cg01781617
cg25446604
cg14911690
cg25710815
cg08024316
cg24733530
cg15203566
cg26800462
cg23552977
cg13959647
cg05243700
cg21801378
cg07947033
cg17295878
cg03981074
cg26103104
cg09813769
cg00827581
cg23300732
cg04873833
cg00929798
cg17201651
cg21185826
cg09812376
cg27471124
cg21186299
cg11738976
cg26009192
cg14246703
cg03934392
cg19033444
cg12637942
cg15220605
cg06422039
cg18232235
cg22163280
cg24886257
cg04101015
cg14514032
cg19283806
cg23257225
cg06795963
cg00801868
cg10021924
cg08399858
cg17143376
cg00231810
cg21251970
cg00380835
cg05491587
cg10993470
cg08509907
cg25502144
cg24452451
cg17479718
cg16415457
cg25542733
cg01011367
cg14402017
cg06915053
cg14383174
cg17410650
cg20534585
cg19881557
cg10195415
cg00660843
cg16145216
cg02399249
cg02695349
cg00052433
cg16639665
cg13916516
cg26247263
cg10869879
cg22252970
cg13152952
cg27442478
cg24352618
cg22479710
cg02874016
cg06568506
cg20154657
cg18909879
cg24867279
cg15691775
cg27299406
cg23093692
cg08642843
cg16865475
cg20240347
cg05124614
cg23206463
cg00785522
cg01256539
cg02088470
cg18461362
cg22709563
cg00443946
cg03658384
cg10099651
cg26644049
cg21488538
cg16340422
cg23272399
cg12511214
cg12457901
cg09602562
cg23516852
cg14395298
cg23152235
cg00374333
cg20052079
cg04754615
cg15277914
cg10980495
cg07599786
cg24996930
cg25352836
cg25037335
cg12934258
cg00860808
cg07809831
cg19948037
cg05542681
cg04863182
cg04153822
cg11613559
cg17400113
cg22378065
cg09117114
cg09655876
cg05482498
cg19147129
cg08186900
cg13708688
cg20904489
cg21787249
cg14684581
cg26495575
cg20054939
cg26401028
cg17477052
cg17733447
cg20090108
cg12106728
cg03736795
cg12934788
cg02843237
cg08415417
cg13676763
cg01115598
cg19494960
cg22039909
cg14286514
cg17833862
cg00910503
cg26869412
cg16230626
cg18078387
cg05960039
cg02749887
cg01019876
cg17386710
cg05705018
cg00094036
cg10832495
cg07063559
cg12644668
cg05842815
cg27017658
cg23436703
cg24924502
cg05962079
cg20493718
cg23956260
cg01317029
cg09487101
cg20842253
cg09222732
cg10200291
cg18495484
cg16214653
cg18392085
cg15144153
cg07256668
cg15694422
cg09601159
cg07658681
cg21756720
cg19279342
cg16373202
cg07338119
cg23744638
cg10381071
cg01558110
cg09133363
cg19211853
cg19534769
cg00873186
cg10069155
cg03819713
cg04301102
cg19190217
cg20418529
cg26685941
cg26543232
cg04861640
cg06530441
cg13788625
cg13556604
cg17494781
cg08138817
cg01542019
cg06349450
cg24714011
cg21937377
cg07017994
cg04255276
cg04314111
cg21357361
cg06893537
cg01742627
cg22297934
cg02504211
cg23181900
cg04561727
cg24169315
cg06784991
cg14029324
cg05238741
cg02633398
cg00030466
cg26301689
cg21485120
cg05016066
cg10286056
cg17222645
cg00116658
cg12109170
cg27410186
cg18758559
cg04944536
cg14294708
cg26367439
cg16823009
cg18834058
cg13021333
cg20307302
cg15833940
cg09547625
cg07808661
cg26996890
cg17176002
cg05484949
cg08399733
cg18010718
cg05088677
cg13387113
cg04453364
cg06580943
cg19515398
cg00340052
cg25115537
cg15197657
cg06572904
cg01374729
cg21663431
cg24203758
cg12571629
cg24862131
cg25204088
cg24691069
cg01962183
cg20698421
cg18701685
cg20562220
cg09392615
cg09074113
cg14472025
cg15132749
cg07369606
cg23873654
cg02712555
cg06077405
cg10144104
cg17176676
cg17406023
cg14911395
cg18082788
cg17233127
cg19452873
cg06492144
cg08196968
cg06722282
cg14459772
cg02919116
cg03267026
cg13639452
cg21862126
cg16053005
cg00928596
cg14532376
cg13936854
cg08926642
cg22388653
cg18209359
cg00581043
cg06822952
cg23294158
cg10189095
cg09697403
cg04330884
cg21130236
cg05700142
cg07469949
cg03167944
cg17864516
cg07531248
cg21053741
cg23897913
cg20003893
cg02150767
cg14142965
cg26344227
cg18896032
cg14993900
cg18022662
cg26325791
cg17397672
cg14541582
cg06693138
cg11133895
cg20169823
cg06891164
cg26573274
cg18476766
cg13524082
cg14161159
cg22185977
cg13261536
cg05364038
cg00011924
cg15316508
cg10816283
cg15564619
cg00058009
cg15804767
cg00976097
cg07327178
cg15690475
cg05931423
cg12408189
cg18046394
cg21566642
cg05507490
cg15043384
cg26870961
cg09142578
cg03756448
cg08093216
cg13460057
cg15835718
cg27297025
cg13074295
cg21261158
cg13726504
cg14308466
cg03399028
cg09238801
cg14557185
cg25457886
cg03464336
cg21040575
cg16139770
cg24430034
cg18477429
cg13953753
cg24346905
cg06698575
cg01268763
cg03173827
cg07708286
cg03681341
cg06048436
cg05251669
cg10907148
cg26286839
cg09895325
cg03208951
cg07139284
cg14435720
cg16734433
cg01686522
cg21066448
cg05982460
cg10811340
cg23861930
cg07955995
cg06692871
cg25286482
cg12924302
cg09977703
cg11084015
cg19284039
cg24870966
cg19973659
cg11178025
cg03966449
cg08654020
cg24060527
cg26668858
cg07150862
cg10107671
cg11830096
cg13808240
cg25156843
cg13917614
cg17024828
cg26175729
cg20549250
cg14022022
cg06447614
cg25864024
cg07769421
cg20305142
cg23855030
cg09365533
cg26209816
cg23109867
cg09053902
cg23051792
cg07149296
cg05152974
cg08864105
cg15107724
cg14010720
cg09390241
cg22287067
cg18005896
cg27427581
cg08971334
cg00368059
cg00460789
cg04992974
cg18349022
cg01415344
cg00656603
cg17500119
cg07597069
cg09331632
cg03318904
cg22451356
cg06221680
cg13136220
cg01231543
cg09718371
cg09125127
cg09068086
cg08062118
cg05978154
cg23473114
cg10804656
cg20161774
cg27393730
cg13476777
cg05635807
cg04834228
cg02940147
cg21825757
cg09141038
cg23375948
cg11637682
cg05783384
cg20283716
cg26312542
cg25983070
cg17879856
cg27551895
cg14520626
cg13442495
cg04406436
cg11832534
cg18740289
cg04007726
cg00592643
cg20513447
cg26983874
cg20053381
cg12486537
cg23051272
cg27307781
cg00347620
cg24028120
cg23215929
cg01097384
cg12025996
cg09257020
cg09037581
cg21780326
cg17016890
cg12791010
cg25664381
cg03497652
cg02453726
cg14317384
cg18728264
cg00098175
cg07387931
cg07340580
cg16867657
cg09355528
cg22789769
cg24838949
cg13215995
cg13732083
cg00220102
cg17763354
cg07279557
cg12644625
cg00601042
cg07695835
cg26418881
cg21375204
cg25687179
cg20286203
cg17766560
cg18045515
cg08367326
cg15632936
cg11959399
cg25604594
cg25556122
cg07729082
cg24730871
cg21159778
cg17518931
cg07769588
cg25758134
cg22282410
cg19450714
cg09187007
cg25921813
cg20347986
cg03353885
cg25599475
cg04432599
cg27239981
cg08793894
cg17681447
cg24852442
cg05634428
cg05922723
cg24187352
cg16200531
cg14757228
cg03477609
cg12499235
cg08858160
cg21166317
cg09233429
cg01766908
cg14746276
cg21833184
cg27174787
cg19140375
cg06938101
cg27506178
cg05042743
cg26950739
cg21956337
cg27379240
cg14955916
cg25705717
cg03469617
cg07021906
cg15551292
cg13694973
cg05852040
cg01682111
cg08093226
cg01873886
cg13655385
cg05162523
cg10308785
cg07958878
cg18872215
cg22511877
cg01176516
cg02981731
cg06382559
cg09705592
cg25763542
cg16704712
cg08768569
cg24125828
cg11723795
cg05312353
cg09935271
cg11006267
cg26162554
cg02075454
cg08641963
cg05218653
cg18859248
cg22352234
cg10828284
cg21235078
cg24065451
cg26913058
cg11260046
cg26989202
cg11468085
cg07529122
cg10296513
cg22454769
cg00829990
cg22972858
cg05718034
cg26047066
cg22275864
cg25221975
cg27438152
cg05683630
cg07796002
cg21432842
cg13702222
cg05194412
cg08098256
cg15648389
cg27455578
cg12253071
cg16717723
cg18346412
cg15717448
cg24720008
cg25349939
cg07839457
cg10729312
cg17782713
cg18212276
cg06226534
cg04131969
cg05303899
cg01656216
cg07536102
cg10113589
cg17003395
cg26550938
cg09908041
cg06898549
cg01760756
cg20353489
cg25243766
cg14658867
cg00302979
cg06894612
cg13446689
cg06127801
cg05104897
cg20318217
cg06650255
cg03032497
cg00102166
cg10658666
cg05546763
cg07088771
cg14862395
cg14098795
cg04621728
cg12939283
cg05991220
cg16113433
cg19574514
cg13824500
cg12453504
cg02497428
cg18754985
cg22358580
cg06574422
cg07365299
cg01831904
cg15903185
cg00797278
cg24629356
cg27509642
cg23008153
cg03005261
cg20625334
cg16544989
cg22778120
cg26856289
cg06543221
cg10650290
cg11271171
cg16834011
cg06846976
cg13904562
cg06484146
cg01746044
cg16208863
cg15900052
cg12948621
cg23975355
cg09953499
cg14101959
cg14717946
cg26360402
cg20000602
cg04135110
cg02272599
cg22660904
cg02078520
cg23510764
cg04014686
cg22171829
cg11229663
cg14847502
cg00474696
cg01954140
cg26614073
cg07349094
cg16298547
cg04084157
cg01511232
cg04857395
cg10495047
cg24550456
cg01154254
cg20485607
cg17301216
cg15495372
cg05708512
cg24169822
cg06531741
cg05387119
cg16716449
cg18712599
cg22016779
cg23712970
cg26558591
cg06179657
cg15721584
cg06361984
cg03619256
cg13409704
cg03646329
cg15221739
cg18980263
cg00348763
cg17346022
cg16608498
cg01448115
cg25325723
cg11539674
cg23099319
cg22353755
cg18090064
cg19859270
cg02194223
cg08614290
cg16056964
cg18344063
cg17821473
cg05483176
cg18701093
cg06091647
cg11160908
cg01196788
cg16039979
cg19920183
cg17243289
cg14906103
cg21376883
cg01144344
cg14186846
cg25001190
cg08633745
cg05512483
cg18343474
cg24579218
cg23603057
cg16586594
cg02790691
cg26967186
cg18310639
cg00974579
cg16924102
cg00957698
cg26445608
cg17501210
cg20235075
cg10774282
cg25117895
cg26478297
cg16584662
cg23761815
cg03633574
cg02544002
cg02167837
cg19514613
cg19789753
cg25256099
cg21723486
cg02136620
cg22496973
cg12607287
cg07027075
cg04222728
cg24883498
cg04900872
cg07480608
cg08051604
cg05553829
cg27118035
cg02489685
cg21237133
cg11927233
cg04836038
cg05991534
cg15537269
cg12893697
cg12085977
cg20761322
cg19596273
cg18147098
cg05384724
cg16618104
cg05871254
cg12419932
cg04078601
cg17254383
cg27447740
cg14228614
cg24543255
cg04306992
cg20341251
cg00795791
cg00756943
cg01932197
cg02760293
cg05304729
cg16010178
cg09249494
cg14870271
cg06070592
cg00700866
cg07464716
cg00401463
cg06804823
cg12613775
cg20283107
cg07046369
cg21912938
cg10905180
cg06805925
cg00242950
cg05324516
cg27526518
cg00567190
cg27223728
cg05864010
cg00441709
cg01364769
cg18576374
cg20052760
cg04576298
cg08761208
cg21230162
cg02954704
cg08573679
cg20774846
cg07172885
cg23808301
cg04141796
cg02043791
cg11363234
cg24905316
cg07475922
cg26836402
cg25164957
cg23357854
cg04662594
cg04064054
cg24620508
cg09584650
cg22296808
cg12424329
cg05262777
cg08472795
cg06915334
cg18229196
cg15050310
cg15094236
cg07534554
cg08443038
cg07216976
cg22809047
cg09603829
cg14989243
cg01787285
cg02960500
cg20583945
cg11228504
cg11023668
cg26403843
cg16627650
cg25281677
cg02667103
cg03037620
cg10593400
cg16856874
cg00089528
cg07908160
cg18592307
cg26207766
cg03594801
cg14649424
cg00791764
cg22878414
cg06992324
cg17481903
cg12788037
cg26562532
cg01403030
cg11067179
cg17686487
cg14314729
cg12119625
cg00851732
cg11718162
cg05073386
cg07102229
cg25740457
cg12551567
cg03210340
cg02469790
cg07878951
cg21733098
cg09554443
cg12850242
cg19743103
cg25415508
cg19190487
cg07502389
cg06192883
cg15709065
cg14396619
cg26733975
cg25450819
cg14359680
cg20589883
cg23934351
cg13278496
